# Supplementary material for: A Two-Hit Approach Inducing Flurothyl Seizures in Fmr1 Knockout Mice Impacts Anxiety and Repetitive Behaviors
Source: Brain Sci. 2024 Aug 31;14(9):892. doi: 10.3390/brainsci14090892 (PMC11429635; doi:10.3390/brainsci14090892)
Supplement: Supplementary file 1 [file brainsci-14-00892-s001.zip]

Archive with 1 entries (1 files):
- brainsci-3165059-supplementary.pdf
